# Supplementary material for: Rapid and Quantitative Detection of Lung Cancer Biomarker ENOX2 Using a Novel Aptamer in an Electrochemical DNA-Based (E-DNA) Biosensor
Source: Biosensors (Basel). 2023 Jun 25;13(7):675. doi: 10.3390/bios13070675 (PMC10377175; doi:10.3390/bios13070675)
Supplement: Supplementary file 1 [file biosensors-13-00675-s001.zip]

Archive with 1 entries (1 files):
- biosensors-2421836-supplementary.pdf
